# Supplementary material for: Turn-on Coumarin Precursor: From Hydrazine Sensor to Covalent Inhibition and Fluorescence Detection of Rabbit Muscle Aldolase
Source: Molecules. 2024 May 7;29(10):2175. doi: 10.3390/molecules29102175 (PMC11123778; doi:10.3390/molecules29102175)
Supplement: Supplementary file 1 [file molecules-29-02175-s001.zip]

Archive with 1 entries (1 files):
- molecules-2982870-supplementary.pdf
